# Supplementary material for: Development of a Scale to Measure Healthy Behaviors in Spanish-Speaking University Students
Source: Int J Environ Res Public Health. 2023 Feb 1;20(3):2627. doi: 10.3390/ijerph20032627 (PMC9915417; doi:10.3390/ijerph20032627)
Supplement: Supplementary file 1 [file ijerph-20-02627-s001.zip]

Archive with 1 entries (1 files):
- ijerph-2090796-supplementary.pdf
